# Supplementary material for: Organ-specific transcriptome analysis reveals differential gene expression in different castes under natural conditions in Apis cerana
Source: Sci Rep. 2021 May 28;11:11267. doi: 10.1038/s41598-021-90635-3 (PMC8163739; doi:10.1038/s41598-021-90635-3)
Supplement: Supplementary file 1 — Supplementary Information. [file 41598_2021_90635_MOESM1_ESM.zip]

Archive with 6 entries (6 files):
- Supplementary Dataset/Supplementary Table S1.xlsx
- Supplementary Dataset/Supplementary Table S2.xlsx
- Supplementary Dataset/Supplementary Table S3.xlsx
- Supplementary Dataset/Supplementary Table S4.xlsx
- Supplementary Dataset/Supplementary Table S5.xlsx
- Supplementary Dataset/Supplementary information front page_ESM.docx
