# Supplementary material for: Organ-specific transcriptome analysis reveals differential gene expression in different castes under natural conditions in Apis cerana
Source: Sci Rep. 2021 May 28;11:11267. doi: 10.1038/s41598-021-90635-3 (PMC8163739; doi:10.1038/s41598-021-90635-3)
Supplement: Supplementary file 1 — Supplementary Information. [file 41598_2021_90635_MOESM1_ESM.zip › Supplementary Dataset/Supplementary Table S1.xlsx]

## Sheet: Sheet1
Supplementary Table S1. Statistical summary of RNA-seq data.
	Raw reads		QO20		GC (%)		Cleaned mapped (%)
Organs	#1	#2	#1	#2	#1	#2	#1	#2
WB	4960961	5786919	4675386	5530306	44	44	94.24	95.57
WV	12281371	14048734	11682507	13474289	48	48	95.12	95.91
WR	16116705	18248704	15078284	17305108	51	50	93.56	94.83
WO	25971693	29525292	23540825	27173948	47	47	90.64	92.04
WVG	10131207	8066196	9480866	7647703	47	46	93.58	94.81
DB	13539880	15399788	11869641	13665785	48	48	87.66	88.74
DV	14803212	16464142	14043233	15797940	50	50	94.87	95.95
DR	18527989	14629536	17183280	13948151	51	50	92.74	95.34
DMG	12129478	13942929	10851794	12604843	46	45	89.47	90.4
DT	13400790	14656142	12595247	13968520	49	49	93.99	95.31
QO	19983091	15643653	18827259	15045458	50	50	94.22	96.18
