# Supplementary material for: Organ-specific transcriptome analysis reveals differential gene expression in different castes under natural conditions in Apis cerana
Source: Sci Rep. 2021 May 28;11:11267. doi: 10.1038/s41598-021-90635-3 (PMC8163739; doi:10.1038/s41598-021-90635-3)
Supplement: Supplementary file 1 — Supplementary Information. [file 41598_2021_90635_MOESM1_ESM.zip › Supplementary Dataset/Supplementary Table S2.xlsx]

## Sheet: Brain
Supplementary Table S2. Sequencing read counts and annotation of Apis cerana from brain, gut, and reproductive organs.
Categories	ACSNU number	Gene name	TPM of WB	TPM of DB
Ordorant receptor	ACSNU01792T0	odorant binding protein 1	0.01	34.5063
	ACSNU06029T0	odorant binding protein 14 precursor	24.5275	9858.59
	ACSNU07693T0	odorant receptor 56a-like	33.0178	0.01
	ACSNU10612T0	odorant receptor 13a-like	38.6746	0.01
	ACSNU00636T0	odorant receptor 13a	53.2135	0.01
	ACSNU00642T0	odorant receptor 47a-like	47.4106	0.01
	ACSNU03462T0	odorant receptor 13a-like	74.0662	0.01
	ACSNU05365T0	odorant receptor 2a-like	83.0952	0.01
	ACSNU03460T0	odorant receptor 63a-like	105.825	0.01
	ACSNU05903T0	odorant binding protein ASP4	411.417	0.01
	ACSNU06027T0	odorant binding protein 15 precursor	371.072	0.01
	ACSNU00623T0	odorant receptor 58	470.979	0.01
Neuronal genes	ACSNU09253T0	sodium- and chloride-dependent GABA transporter ine	84.972	266.052
	ACSNU06495T0	signal peptidase complex subunit 1-like	31.3602	438.129
	ACSNU02438T0	neurogenin-3-like	17.0006	231.785
	ACSNU07856T0	brain protein I3-like	12.261	22.0184
	ACSNU07694T0	synaptic vesicular amine transporter	3.60366	14.3436
	ACSNU03550T0	neuropilin and tolloid-like protein 2-like	0.0976369	10.586
Vision	ACSNU10420T0	phosrestin-2-like	676.181	377.166
	ACSNU05656T0	blue sensitive opsin	372.759	996.49
	ACSNU07744T0	long-wavelength sensitive opsin	75.0807	245.082
	ACSNU05923T0	pteropsin	8.40757	114.204
	ACSNU00226T0	visual system homeobox 1-like	0.133553	7.70105
Hormone	ACSNU02044T0	Prohormone-1	1761.84	691.148
	ACSNU07272T0	steroid receptor seven-up, isoforms B/C-like	1.33157	354.808
	ACSNU07041T0	juvenile hormone esterase-like, partial	2.08739	66.7886

## Sheet: Gut
Categories	ACSNU number	Gene name	TPM of WV	TPM of DV	TPM of WR	TPM of DR
Digestion enzyme genes	ACSNU03672T0	chymotrypsin inhibitor-like	72653.4	31279.3	50597.1	32549.7
	ACSNU05600T0	chymotrypsin inhibitor-like	12589.1	1962.4	7404.58	27073.7
	ACSNU07731T0	trypsin-1	5778.67	1249.26	9896.98	14542.8
	ACSNU08295T0	trypsin-6-like	540.317	965.752	716.222	1816.55
	ACSNU03671T0	chymotrypsin inhibitor-like	24587.6	4034.52	1886.86	0.01
	ACSNU01978T0	thioredoxin-2 isoform 2	4471.3	2944.08	8517.65	21.6516
	ACSNU04731T0	trypsin-1	6490.87	13854.3	2643.11	35.0218
	ACSNU02632T0	trypsin-3	10768.6	2513.12	2743.29	10.7341
	ACSNU01887T0	septin-4-like	0.01	0.01	3466.13	0.01
	ACSNU04672T0	glutaredoxin 3	285.665	392.691	1177.04	31.5309
	ACSNU08796T0	tropomyosin-1-like	39.0802	186.94	1757.46	3614.12
	ACSNU03625T0	trypsin-1-like	58.228	6.58442	8095.31	21029.2
	ACSNU06499T0	esterase B1-like	10.9906	4.02576	5059.06	0.01
	ACSNU06900T0	antitrypsin-like	23.0312	111.812	1005.92	0.01
	ACSNU02553T0	esterase FE4-like	0.01	46.026	0.01	864.327
	ACSNU02565T0	chymotrypsin-2	374.787	103.735	0.01	166.474
	ACSNU01952T0	trypsin-7-like	0.01	5.17858	0.01	370.349
	ACSNU08294T0	trypsin-7	841.966	1420.06	389.753	13.2554
	ACSNU09682T0	anionic trypsin-2	2407.72	6058.05	0.01	20.9846
Biosynthesis of carbohydrate	ACSNU09827T0	dolichyl-diphosphooligosaccharide--protein glycosyltransferase subunit 2-like	275.119	311.606	924.03	73.0565
	ACSNU04695T0	dolichyl-diphosphooligosaccharide--protein glycosyltransferase subunit 2-like	180.92	1424.57	696.001	0.01
	ACSNU00151T0	lipopolysaccharide-induced tumor necrosis factor-alpha factor homolog	3778.58	569.017	11.339	141.471
	ACSNU07203T0	dolichyl-diphosphooligosaccharide--protein glycosyltransferase subunit DAD1-like	0.01	10791.6	0.01	244.93
	ACSNU00156T0	chitooligosaccharidolytic beta-N-acetylglucosaminidase-like	0.01	150.247	0.01	41.0531
	ACSNU04121T0	mannosyl-oligosaccharide glucosidase-like isoform 1	231.615	0.01	277.846	0.01
	ACSNU06749T0	dolichyl-diphosphooligosaccharide--protein glycosyltransferase subunit 1	118.844	0.01	226.313	0.01
	ACSNU00125T0	endoplasmic reticulum mannosyl-oligosaccharide 1,2-alpha-mannosidase-like	51.6671	0.01	207.607	0.01
	ACSNU09798T0	lipopolysaccharide-induced tumor necrosis factor-alpha factor homolog	15.1913	0.01	187.701	21.0069
Lipid transport genes	ACSNU02213T0	MD-2-related lipid-recognition protein-like	78.9482	0.01	977.261	278.949
	ACSNU01932T0	lipid storage droplet-1	53.5606	27.44	430.029	130.691
	ACSNU01693T0	phospholipid-transporting ATPase IA-like	11.7329	55.9084	206.141	2.49781
	ACSNU01813T0	phospholipid-transporting ATPase VD	14.6024	25.2849	137.11	2.74562
	ACSNU05010T0	lysophospholipid acyltransferase 7-like	246.265	131.267	90.8514	0.01
	ACSNU07820T0	phospholipid-transporting ATPase IIB-like	29.9238	146.865	355.887	0.01
	ACSNU01328T0	sphingolipid delta(4)-desaturase DES1-like	41.5688	64.6297	206.252	0.01
	ACSNU02143T0	phospholipid hydroperoxide glutathione peroxidase 1	1438.44	239.895	0.01	110.114
	ACSNU02184T0	v-type proton ATPase 21 kDa proteolipid subunit-like	141.87	115.96	0.01	81.1704
	ACSNU02847T0	mitochondrial phospholipid hydroperoxide glutathione peroxidase 2	319.984	0.01	0.01	106.766
	ACSNU01929T0	lipid storage droplets surface-binding protein 2-like	437.521	0.01	0.01	7.43537
	ACSNU08760T0	phospholipid scramblase 2-like	0.01	102.122	0.01	0.01
	ACSNU06173T0	glycolipid transfer protein domain-containing protein 1-like	0.01	177.179	0.01	0.01

## Sheet: Reproductive organs
Categories	ACSNU number	Gene name	TPM of WO	TPM of DMGld	TPM of DT	TPM of QO
vitellogenin	ACSNU07658T0	vitellogenin precursor	139.061	61.1648	54.2794	2187.73
MRJP family	ACSNU04068T0	major royal jelly protein 8 precursor	30.5922	76.528	151.004	379.544
	ACSNU04064T0	major royal jelly protein 6 precursor	112.271	132.142	15.9351	16.9788
	ACSNU10651T0	major royal jelly protein 3	5.37843	22.3993	4.58243	13.0727
	ACSNU04062T0	major royal jelly protein 3	14.2119	29.2559	2.14085	32.0357
	ACSNU04065T0	major royal jelly protein MRJP4 precursor	8.20539	18.2997	0.677797	18.8513
	ACSNU04066T0	major royal jelly protein 6 precursor	15.9123	1.82715	0.01	6.19445
	ACSNU04067T0	major royal jelly protein MRJP5 precursor	10.4452	0.01	0.01	31.5898
	ACSNU04070T0	major royal jelly protein 5-like isoform 2	77.0797	0.01	0.01	1367.26
	ACSNU10644T0	major royal jelly protein 3	0.01	0.01	0.01	54.4559
Juvenile hormone & hormone receptor	ACSNU00133T0	juvenile hormone epoxide hydrolase 1-like	130.896	197.18	34.5598	360.377
	ACSNU05318T0	nuclear hormone receptor FTZ-F1 beta	33.6014	0.709158	32.8475	264.682
	ACSNU02473T0	nuclear hormone receptor FTZ-F1-like	16.8141	3.4712	0.0854096	249.309
	ACSNU07596T0	lutropin-choriogonadotropic hormone receptor-like isoform 1	1.9425	2.89528	0.01	205.629
	ACSNU03773T0	parathyroid hormone/parathyroid hormone-related peptide receptor-like	0.01	0.01	0.929933	456.013
	ACSNU07041T0	juvenile hormone esterase-like, partial	3.35162	34.028	0.01	0.651714
Growth factors	ACSNU05040T0	hepatocyte growth factor-regulated tyrosine kinase substrate	64.1826	26.7031	16.4498	267.247
	ACSNU01166T0	growth factor receptor-bound protein 14-like	156.645	39.6828	129.06	529.655
	ACSNU01154T0	ras-related and estrogen-regulated growth inhibitor-like	493.362	30.789	43.6596	144.633
	ACSNU07823T0	oxidative stress-induced growth inhibitor 1-like	28.8915	8.28153	129.249	98.3557
	ACSNU00553T0	transforming growth factor beta regulator 1-like	13.091	5.10974	1.54235	58.4366
	ACSNU04630T0	multiple epidermal growth factor-like domains protein 10-like isoform 1	1.07105	1.56493	3.48801	443.495
	ACSNU01055T0	epidermal growth factor receptor substrate 15-like 1-like	29.712	7.59336	0.545537	238.147
	ACSNU08344T0	vascular endothelial growth factor A-A-like	8.61309	0.01	219.087	10.2563
	ACSNU06420T0	insulin-like growth factor-binding protein complex acid labile subunit-like	4.78673	15.5802	0.01	18.3683
	ACSNU00484T0	vascular endothelial growth factor receptor 1-like	2.60199	1.84407	0.01	76.24
	ACSNU07668T0	inhibitor of growth protein 1-like	56.2465	5.19412	0.01	121.914
	ACSNU00610T0	epidermal growth factor receptor kinase substrate 8-like protein 1-like	1.89751	3.09432	0.01	115.611
	ACSNU06682T0	cell growth-regulating nucleolar protein-like	13.5392	75.4175	0.01	152.377
	ACSNU02507T0	thyrotropin-releasing hormone-degrading ectoenzyme-like	1.21436	1.06793	0.01	234.047
	ACSNU01407T0	growth arrest-specific protein 1-like	0.01	14.003	0.01	203.556
	ACSNU06022T0	fibroblast growth factor receptor homolog 1-like	1.0583	5.72926	0.01	345.945
	ACSNU08672T0	cell growth regulator with RING finger domain protein 1-like	13.0812	3.26638	0.01	380.756
	ACSNU06475T0	heparin-binding growth factor 1-like	10.873	91.4339	0.01	411.146
	ACSNU00491T0	high affinity nerve growth factor receptor-like	13.5026	47.6235	0.00617123	822.904
	ACSNU09458T0	ras-related and estrogen-regulated growth inhibitor-like	17.1958	0.01	0.01	339.92
	ACSNU08382T0	acidic fibroblast growth factor intracellular-binding protein-like	160.171	0.01	0.01	337.501
	ACSNU10618T0	fibroblast growth factor receptor homolog 1-like	0.01	0.01	0.01	300.005
