# Supplementary material for: Organ-specific transcriptome analysis reveals differential gene expression in different castes under natural conditions in Apis cerana
Source: Sci Rep. 2021 May 28;11:11267. doi: 10.1038/s41598-021-90635-3 (PMC8163739; doi:10.1038/s41598-021-90635-3)
Supplement: Supplementary file 1 — Supplementary Information. [file 41598_2021_90635_MOESM1_ESM.zip › Supplementary Dataset/Supplementary Table S3.xlsx]

## Sheet: Sheet1
Supplementary Table S3. Sequencing read counts and innate immune pathways of Apis cerana from three caste organs.
Innate immune pathway	ACNSU number	Gene name	TMP of WB	TMP of WV	TMP of WR	TMP of WO	TMP of Wvenom	TMP of DB	TMP of DV	TMP of DR	TMP of DMGld	TMP of DT	TMP of QO
Imd pathway	ACSNU02656T0	defensin precursor	15623.7	173.883	4811.67	8014.49	3125.58	1022.9	2332.23	13575.3	4527.98	2758.22	87.8357
	ACSNU06604T0	hymenoptaecin	3022.53	78.4755	785.844	72.6553	3512.41	593.26	320.675	2565.93	915.933	1403.29	277.259
	ACSNU01298T0	apidaecin	685.028	9202.2	1579.4	871.938	10531.9	2060.14	1148.82	9119.09	12017	639.252	2882.37
	ACSNU01942T0	peroxiredoxin-like protein	970.172	2597.56	13057.2	3411.27	7113.85	539.271	967.287	1864.08	1448.86	3348.57	11477.6
	ACSNU03576T0	peroxiredoxin-5, mitochondrial-like isoform 1	781.094	90.5048	660.267	71.2159	292.697	10.941	620.978	43.6091	135.57	175.92	48.7179
	ACSNU05747T0	hexamerin	599.883	585.364	236.968	320.951	2302.85	441.19	277.019	1262.12	926.996	590.178	822.942
	ACSNU05746T0	hexamerin 70b precursor	112.267	5181.31	8943.02	4257.42	245.431	16847.4	540.378	20958.5	16626.7	677.592	478.816
	ACSNU03011T0	hexamerin 110	80.043	35217.9	7479.02	17283.5	1859.48	2532.3	2138.39	5422.88	26333.7	2493.35	3343.62
	ACSNU09721T0	hexamerin	15.2395	568.839	3674.94	1668.33	86.5308	8435.51	61.9065	7189.77	3444.34	410.844	2303.62
	ACSNU02613T0	hymenoptaecin	1875.05	871.686	108.421	418.772	2565.42	661.842	628.636	4989.16	1468.25	1075.42	268.409
	ACSNU08867T0	apidermin 3 precursor	531.421	1118.06	4036.42	11338.2	315.689	7058.02	1184.42	5742.92	597.799	1562.79	235.769
	ACSNU01343T0	defensin	47.8169	0.01	0.01	1.52937	20.7453	12.077	103.746	616.658	166.033	2128.77	84.5653
	ACSNU04329T0	inositol hexakisphosphate kinase 2-like	47.7156	0.01	0.01	1.04003	111.451	0.01	0.01	0.01	0.01	0.01	148.876
	ACSNU07187T0	inositol hexakisphosphate and diphosphoinositol-pentakisphosphate kinase-like	3.70562	0.01	0.01	0.01	3.76967	0.01	0.01	0.01	0.01	0.01	3.20563
	ACSNU03397T0	NF-kappa-B-repressing factor-like isoform 2	231.065	0.01	0.01	29.1748	80.2259	0.01	258.868	1.08704	0.01	0.01	28.4753
	ACSNU05933T0	peroxiredoxin-like	1.8135	0.01	0.01	0.01	20.3993	3.54859	186.458	0.01	0.01	0.01	163.844
Toll pathway	ACSNU05150T0	peroxiredoxin-6	486.824	22.3765	0.01	1113.68	684.46	1.17894	238.375	0.01	9.02548	134.833	295.607
	ACSNU07188T0	inositol hexakisphosphate and diphosphoinositol-pentakisphosphate kinase-like	33.4561	10.5459	143.269	5.1444	139.121	0.244307	13.1322	0.182763	1.6383	33.0649	131.348
	ACSNU03528T0	NF-kappa-B inhibitor cactus	74.1293	22.0498	117.437	71.455	1144.37	9.3324	6.34746	10.6606	4.47198	3.67218	122.447
	ACSNU03236T0	nuclear factor NF-kappa-B p105 subunit	62.5228	238.828	112.581	28.9835	58.3649	0.680031	0.01	0.01	34.122	0.01	61.0628
	ACSNU07479T0	toll-interacting protein	1376.91	0.01	529.232	398.812	661.038	2.0807	343.538	36.959	388.666	10.2143	495.794
	ACSNU00925T0	toll-like receptor 13-like isoform 1	31.4185	0.996174	644.846	25.309	401.222	5.11294	0.01	24.1131	28.327	36.8344	669.018
	ACSNU03528T0	NF-kappa-B inhibitor cactus	74.1293	22.0498	117.437	71.455	1144.37	9.3324	6.34746	10.6606	4.47198	3.67218	122.447
	ACSNU06541T0	dorsal-ventral patterning protein Sog	7.47199	15.011	20.8613	2.12534	34.2245	2.43022	15.0627	28.8371	1.46607	0.01	84.2281
	ACSNU07795T0	cactus	37.2911	15.9278	189.378	46.8715	15.6011	0.01	37.766	0.01	0.01	0.01	46.221
	ACSNU03455T0	evolutionarily conserved signaling intermediate in Toll pathway, mitochondrial-like	147.446	51.3658	0.01	61.0507	371.844	0.01	0.01	0.01	0.01	11.8712	64.9407
	ACSNU03261T0	toll	22.5456	50.3903	0.01	4.68454	8.14686	0.01	0.01	0.01	3.14321	0.01	10.9742
	ACSNU03550T0	neuropilin and tolloid-like protein 2-like	0.0976369	0.01	28.3838	7.90124	3.16774	10.586	1.74044	0.01	0.01	0.01	13.7115
	ACSNU03538T0	dorsal protein isoform B	11.2717	0.01	118.977	1.85733	105.435	0.01	6.14286	0.01	0.01	0.01	138.064
	ACSNU00174T0	dorsal-ventral patterning protein Sog-like	0.01	0.01	0.01	0.01	0.01	0.01	0.01	0.01	0.01	0.01	4.50244
	ACSNU04796T0	spaetzle-like	0.01	0.01	0.01	0.01	0.01	0.01	0.01	0.01	0.01	0.01	4.82564
	ACSNU03461T0	pellino-like	0.01	0.01	0.01	0.01	1.52705	0.01	0.01	0.01	0.01	0.01	4.2489
JAK/STAT pathway	ACSNU09522T0	stress-activated protein kinase JNK-like	28.5949	59.9397	17.7323	10.5533	61.6485	20.1709	77.0067	164.441	143.246	235.1	1025.25
	ACSNU02858T0	JNK1/MAPK8-associated membrane protein-like	629.884	260.333	0.01	208.473	253.126	2.05219	86.8469	25.9902	42.0287	1.63766	295.313
	ACSNU01068T0	JNK-interacting protein 1-like	20.763	0.01	0.01	0.01	9.37342	97.1512	0.01	1.7867	44.1257	19.9558	29.8698
	ACSNU04584T0	tyrosine-protein kinase hopscotch isoform 1	34.3751	0.01	0.01	13.3614	18.0457	0.01	0.01	16.7893	0.01	0.01	70.5328
Wnt pathway	ACSNU04619T0	Wnt-11b	18.437	0.01	9.74604	0.414796	115.844	2.98675	22.5401	50.0991	188.872	0.01	731.399
	ACSNU00694T0	wntless-like	42.3504	0.01	0.01	12.5716	6.38915	0.01	185.102	0.01	0.01	0.01	11.2728
	ACSNU00503T0	Wnt-5b	12.325	0.01	0.01	2.71726	11.7652	0.01	0.01	13.1447	0.01	15.5128	145.638
	ACSNU08645T0	Wnt-1 isoform 1	0.01	0.01	0.01	2.30704	0.01	0.01	0.01	19.2187	69.0023	0.01	53.6762
	ACSNU08647T0	Wnt-10b	0.01	0.01	0.01	0.01	0.01	0.01	0.01	0.01	0.01	0.01	51.0575
	ACSNU08646T0	Wnt-6	0.01	77.5926	0.01	10.947	6.72556	0.01	0.01	105.74	22.9959	0.01	9.40285
	ACSNU01432T0	Wnt-7b-like	0.01	36.1487	75.3601	0.01	0.01	0.01	13.9408	0.01	0.01	0.01	4.57072
	ACSNU06634T0	Wnt-4-like	0.01	0.01	0.01	0.964115	1.94958	0.935006	0.01	0.01	0.01	112.933	83.4213
Notch pathway	ACSNU02761T0	notchless protein homolog 1	63.4565	0.01	0.01	31.9447	23.9195	0.01	148.693	11.8325	0.01	0.01	38.3176
	ACSNU07454T0	strawberry notch-like	0.596485	0.01	0.01	2.15196	15.851	0.01	0.01	0.01	0.01	0.01	113.122
	ACSNU00961T0	neurogenic locus Notch protein-like	0.559539	0.352876	0.294894	8.65981	4.51777	0.996785	0.01	3.06538	0.736705	10.2981	112.911
	ACSNU09476T0	Neurogenic locus notch-like protein protein 1	0.01	0.01	177.654	0.01	15.9662	0.01	0.01	1.52762	0.01	0.01	13.2849
	ACSNU04135T0	Neurogenic locus notch-like protein protein 1	0.01	1.34784	57.3834	1.39746	11.5818	0.01	1.19209	4.32395	0.01	0.01	52.7796
	ACSNU07456T0	strawberry notch-like	0.01	0.01	0.01	0.720113	34.1941	0.01	0.01	36.8498	0.01	0.01	58.5626
	ACSNU09478T0	Neurogenic locus notch-like protein protein 1	0.01	0.01	0.01	0.01	38.6252	0.01	9.57676	0.01	0.01	0.01	35.9276
	ACSNU08486T0	neurogenic locus notch protein homolog	0.01	0.01	0.01	0.01	0.01	0.01	0.01	0.01	0.01	0.01	0.01
RNAi pathway	ACSNU07119T0	argonaute-2	173.896	143.86	425.799	69.3788	227.407	44.0691	64.2194	359.081	64.2163	95.7721	479.932
	ACSNU02245T0	argonaute	34.3195	29.6717	0.01	14.4431	8.43799	0.01	7.91036	0.01	0.01	0.01	49.8915
	ACSNU08210T0	endoribonuclease Dicer-like	95.2757	17.1233	69.8778	12.7474	106.341	0.01	10.1047	4.03905	0.01	0.542664	37.5568
	ACSNU10379T0	endoribonuclease Dicer-1	32.6704	0.01	0.01	1.46048	34.8266	0.01	0.01	3.24178	2.06746	0.01	17.5867
	ACSNU04585T0	endoribonuclease Dicer-1	6.93313	14.8735	0.01	0.01	15.494	0.01	0.01	0.01	0.01	0.01	7.90683
	ACSNU06094T0	BRISC and BRCA1-A complex member 1-like	931.46	0.01	0.01	460.168	457.134	0.01	0.01	15.5668	40.7674	1.93844	176.034
	ACSNU08821T0	RISC-loading complex subunit BRAFLDRAFT	31.6202	29.7989	0.01	26.4201	12.4013	0.01	0.01	0.01	0.01	0.01	36.1395
	ACSNU01408T0	piwi-like	20.1027	0.01	0.01	42.7675	24.0884	0.01	0.01	0.01	0.01	0.01	331.903
	ACSNU05977T0	piwi-like	17.5757	0.01	137.021	6.99767	54.0226	1.21963	38.6275	0.397324	2.50286	0.533093	771.372
