# Supplementary material for: Organ-specific transcriptome analysis reveals differential gene expression in different castes under natural conditions in Apis cerana
Source: Sci Rep. 2021 May 28;11:11267. doi: 10.1038/s41598-021-90635-3 (PMC8163739; doi:10.1038/s41598-021-90635-3)
Supplement: Supplementary file 1 — Supplementary Information. [file 41598_2021_90635_MOESM1_ESM.zip › Supplementary Dataset/Supplementary Table S4.xlsx]

## Sheet: Sheet1
Supplementary Table S4. Sequencing read counts and annotation of Apis cerana from the two kinds of female ovaries.
Clusters	ACNSU number	Gene name	TMP of WO	TMP of QO
Cluster 1	ACSNU06734T0	mitochondrial import inner membrane translocase subunit Tim9-like	102.315	0.01
	ACSNU09464T0	farnesyl pyrophosphate synthase-like	862.115	8.31904
	ACSNU02292T0	tripartite motif-containing protein 71-like	485.922	4.71531
	ACSNU06693T0	complementary sex determiner	2244.77	41.2803
	ACSNU04158T0	dehydrogenase/reductase SDR family protein 7-like isoform 1	106.814	5.66946
	ACSNU04003T0	mediator of RNA polymerase II transcription subunit 22	192.975	11.1916
	ACSNU09264T0	ferric-chelate reductase 1-like	465.089	30.2932
	ACSNU02992T0	short-chain dehydrogenase/reductase family 16C member 6-like	152.807	12.057
	ACSNU10612T0	odorant receptor 13a-like	125.541	12.1887
	ACSNU05787T0	UPF0534 protein CG15027-like	177.607	21.5013
	ACSNU02156T0	rRNA-processing protein FCF1 homolog	173.797	21.1742
	ACSNU02457T0	craniofacial development protein 1	116.611	18.7514
	ACSNU02266T0	histidine protein methyltransferase 1 homolog	113.148	18.6596
	ACSNU06053T0	origin recognition complex subunit 2-like	104.43	17.4276
	ACSNU01219T0	cardioacceleratory peptide receptor	103.445	18.6497
	ACSNU07833T0	ATP-dependent RNA helicase DDX56 isoform 1	124.381	26.0087
	ACSNU07107T0	corazonin receptor	205.16	46.2622
	ACSNU03797T0	maelstrom homolog	688.644	178.342
	ACSNU08932T0	kanadaptin-like	160.466	44.6738
	ACSNU09339T0	metaxin-2-like isoform 2	125.22	37.5117
	ACSNU05201T0	CUE domain-containing protein 2-like	128.54	40.3458
	ACSNU09489T0	RNA polymerase I-specific transcription initiation factor RRN3-like	137.308	50.3072
	ACSNU05983T0	prostatic acid phosphatase-like	105.783	41.2521
	ACSNU03478T0	claret segregational	154.277	61.8431
Cluster 2	ACSNU08782T0	ADP-ribosylation factor-like protein 1-like	119.278	62.781
	ACSNU05396T0	mitotic spindle assembly checkpoint protein MAD2A-like	278.283	170.754
	ACSNU02172T0	cell division cycle protein 20 homolog	122.87	88.5609
	ACSNU06292T0	transmembrane and coiled-coil domain-containing protein 1-like	133.966	106.429
	ACSNU08804T0	CTD nuclear envelope phosphatase 1 homolog	155.037	129.956
	ACSNU03347T0	phosphatidylinositol N-acetylglucosaminyltransferase subunit C-like	114.567	98.578
	ACSNU09408T0	nucleoside diphosphate kinase 7	103.787	92.6063
	ACSNU04267T0	cysteine string protein-like isoform 2	187.577	168.964
	ACSNU06639T0	transcription initiation factor IIB isoform 1	135.486	128.339
	ACSNU06974T0	peroxisome biogenesis factor 10-like	97.6126	100.671
	ACSNU09237T0	ras-related C3 botulinum toxin substrate 1 isoform 2	88.2985	101.931
	ACSNU06973T0	myotubularin-related protein 14 isoform 1	123.766	145.071
	ACSNU09582T0	tousled-like kinase	87.3983	102.872
	ACSNU05971T0	liprin-alpha-1-like	67.9021	103.525
	ACSNU07339T0	DNA polymerase beta-like	76.8797	130.579
	ACSNU01886T0	ets DNA-binding protein pokkuri-like	181.005	322.348
	ACSNU08764T0	ribonucleoside-diphosphate reductase subunit M2 isoform 1	98.5042	178.651
	ACSNU02259T0	rac GTPase-activating protein 1-like	58.4722	108.988
Cluster 3	ACSNU00828T0	cytochrome b5 reductase 4-like	52.5415	105.841
	ACSNU07668T0	inhibitor of growth protein 1-like	56.2465	121.914
	ACSNU09298T0	AMME syndrome candidate gene 1 protein homolog isoform 1	51.2149	114.973
	ACSNU08121T0	melanoma-associated antigen G1-like isoform 2	60.609	139.324
	ACSNU05683T0	inorganic phosphate cotransporter-like isoform 1	51.3295	120.157
	ACSNU09510T0	helicase with zinc finger domain-like	44.3934	104.326
	ACSNU09760T0	citron Rho-interacting kinase-like isoform 2	42.4991	102.368
	ACSNU02844T0	exosome complex exonuclease RRP46	69.347	170.14
	ACSNU04060T0	yellow-like	87.2493	214.15
	ACSNU02055T0	maternal embryonic leucine zipper kinase-like	45.7674	112.829
	ACSNU06371T0	cytohesin-1-like	73.4956	185.161
	ACSNU00325T0	Phosphorylase b kinase gamma catalytic chain, skeletal muscle isoform	41.5914	108.705
	ACSNU02373T0	lymphoid-specific helicase-like	90.82	241.038
	ACSNU05512T0	potassium channel subfamily T member 1-like	42.4918	119.53
	ACSNU00820T0	SPRY domain-containing SOCS box protein 1-like, partial	46.7762	132.099
	ACSNU03190T0	39S ribosomal protein L48, mitochondrial	40.296	114.175
	ACSNU07550T0	MutS protein-like protein 5	40.8726	116.663
	ACSNU07634T0	glutamate receptor, ionotropic kainate 2-like, partial	77.9725	222.864
	ACSNU08934T0	carboxylesterase 5A-like	60.9652	175.778
	ACSNU03569T0	alkylglycerol monooxygenase-like	37.2746	112.07
	ACSNU00713T0	membrane-bound transcription factor site-2 protease-like	36.0414	109.497
	ACSNU00266T0	zinc finger protein 407-like	73.9046	224.94
	ACSNU05153T0	PITH domain-containing protein GA19395-like	35.9229	110.065
	ACSNU04192T0	Longitudinals lacking protein, isoform G	40.3083	124.361
	ACSNU02317T0	nicotinic acetylcholine receptor alpha7 subunit precursor	34.2234	108.288
	ACSNU06289T0	solute carrier family 22 member 21-like	56.6843	182.607
	ACSNU06272T0	sarcoplasmic calcium-binding protein isoform 1	55.1478	179.056
	ACSNU00595T0	synapse-associated protein of 47 kDa-like	100.125	337.071
	ACSNU06630T0	myb protein	52.0716	175.902
	ACSNU04366T0	single-strand selective monofunctional uracil DNA glycosylase-like	76.32	258.643
	ACSNU07817T0	peptidase C1-like protein F26E4.3-like	164.163	572.893
	ACSNU06114T0	e3 ubiquitin-protein ligase MYLIP, partial	52.1293	187.361
	ACSNU01614T0	transcription factor Dp-1-like	38.0114	142.212
	ACSNU06106T0	cubilin-like	56.3453	212.891
	ACSNU09754T0	UPF0459 protein CG10681-like	31.6337	120.708
	ACSNU04747T0	hemocyte protein-glutamine gamma-glutamyltransferase-like	70.1435	269.58
	ACSNU03425T0	nuclear receptor-binding protein homolog	30.978	119.814
	ACSNU00302T0	mediator of RNA polymerase II transcription subunit 18	43.1876	167.104
	ACSNU02016T0	kinase C	100.967	393.53
	ACSNU03070T0	breast cancer anti-estrogen resistance protein 3-like	158.269	635.509
	ACSNU04925T0	tyrosine kinase receptor Cad96Ca-like	40.6142	164.54
	ACSNU08873T0	armadillo repeat-containing protein 6 homolog	40.1511	163.393
	ACSNU05760T0	scavenger mRNA-decapping enzyme DcpS-like isoform 1	52.3475	216.398
	ACSNU05040T0	hepatocyte growth factor-regulated tyrosine kinase substrate	64.1826	267.247
	ACSNU08116T0	cyclic AMP-dependent transcription factor ATF-6 beta-like, partial	28.7428	120.152
	ACSNU04193T0	LIM homeobox transcription factor 1-beta-like	31.8345	133.536
	ACSNU04529T0	high mobility group protein DSP1-like	29.6188	124.425
	ACSNU09010T0	RNA polymerase II-associated factor 1 homolog isoform 1	25.049	107.369
	ACSNU02628T0	ribosomal RNA-processing protein 8-like	37.3289	161.636
	ACSNU05803T0	phosphatidylcholine:ceramide cholinephosphotransferase 1-like	128.33	558.871
	ACSNU04553T0	estrogen-related receptor	29.8424	130.69
	ACSNU02456T0	enhancer of filamentation 1	35.4643	157.057
	ACSNU01305T0	heparan-alpha-glucosaminide N-acetyltransferase-like	29.9171	132.586
	ACSNU03815T0	ecdysteroid receptor A isoform	46.3844	212.309
	ACSNU05219T0	NADH-cytochrome b5 reductase-like	24.738	113.584
	ACSNU08401T0	methyltransferase-like protein 14 homolog	113.604	523.067
	ACSNU00260T0	zinc finger protein 808-like	38.3035	181.092
	ACSNU06400T0	transcription factor Ken 1	21.4288	101.435
	ACSNU03350T0	1D-myo-inositol-trisphosphate 3-kinase isoform A	29.9497	142.289
	ACSNU04751T0	zinc finger RNA-binding protein-like	53.6211	255.161
	ACSNU03710T0	double-stranded RNA-specific editase Adar-like	21.6823	103.419
	ACSNU01900T0	kelch domain-containing protein 4-like, partial	28.7961	139.349
	ACSNU00611T0	dihydropyrimidinase-like	64.306	317.726
	ACSNU02241T0	microsomal triglyceride transfer protein large subunit-like	45.6432	229.014
	ACSNU03800T0	n-acetyllactosaminide beta-1,3-N-acetylglucosaminyltransferase-like	26.8315	135.889
	ACSNU09653T0	engulfment and cell motility protein 1	21.1777	108.921
	ACSNU00951T0	cysteine-rich secretory protein 1-like	36.2035	187.119
	ACSNU06990T0	BAG family molecular chaperone regulator 2-like	35.3847	186.023
	ACSNU01076T0	cold shock domain-containing protein E1	27.5326	145.925
	ACSNU04512T0	nicotinic acetylcholine receptor alpha3 subunit precursor	48.9624	261.42
	ACSNU02867T0	ATP-dependent RNA helicase spindle-E	37.5165	201.569
	ACSNU09156T0	arf-GAP with SH3 domain, ANK repeat and PH domain-containing protein 2-like isoform 2	19.9157	108.839
	ACSNU05306T0	large neutral amino acids transporter small subunit 2-like	83.8231	466.996
	ACSNU05020T0	nuclear autoantigenic sperm protein-like	28.7433	161.022
	ACSNU02097T0	ATP-dependent RNA helicase DDX43-like	18.0007	100.943
	ACSNU04867T0	ras-related protein Rab-21-like	21.9028	123.04
	ACSNU05977T0	piwi-like	137.021	771.372
	ACSNU04509T0	splicing factor 1-like	55.4903	315.631
	ACSNU00349T0	ankyrin repeat and protein kinase domain-containing protein 1-like	19.2428	109.97
	ACSNU03270T0	splicing factor 3A subunit 1 isoform 1	78.8331	454.434
	ACSNU09193T0	FAM203 family protein GA19338-like	19.0856	110.959
	ACSNU02673T0	torso-like protein-like	45.2589	266.176
	ACSNU02465T0	WD repeat-containing protein 47-like	54.8919	323.789
	ACSNU08056T0	chromodomain-helicase-DNA-binding protein Mi-2 homolog	17.7452	108.838
	ACSNU04464T0	ecdysone-induced protein 75	16.8899	104.332
	ACSNU05094T0	STE20/SPS1-related proline-alanine-rich protein kinase-like isoform 1	48.847	313.444
	ACSNU05543T0	giant-lens-like	30.9626	201.195
	ACSNU09409T0	major facilitator superfamily domain-containing protein 6-like	20.431	133.117
	ACSNU05428T0	u2 snRNP-associated SURP motif-containing protein-like	45.4573	299.12
	ACSNU03345T0	dolichyl-diphosphooligosaccharide--protein glycosyltransferase subunit STT3A-like	18.1318	119.565
	ACSNU09276T0	solute carrier family 22 member 3-like	22.7793	151.637
	ACSNU07769T0	G kinase-anchoring protein 1-like	24.2849	162.874
	ACSNU03858T0	cyclin-K-like	27.1004	182.947
	ACSNU01937T0	bolA-like protein DDB	23.4395	159.368
	ACSNU07011T0	pyridoxal-dependent decarboxylase domain-containing protein 1-like	22.807	155.391
	ACSNU05159T0	post-GPI attachment to proteins factor 3-like	17.913	122.206
	ACSNU02236T0	bowel-like	30.2753	207.565
	ACSNU10422T0	e3 ubiquitin-protein ligase CBL-B-like isoform 2	23.8186	164.247
	ACSNU03349T0	nuclear factor related to kappa-B-binding protein	17.0767	119.154
	ACSNU03806T0	SWI/SNF-related matrix-associated actin-dependent regulator of chromatin subfamily D member 1-like	26.0759	182.233
	ACSNU00804T0	protein-tyrosine sulfotransferase	103.273	724.267
	ACSNU09482T0	FK506-binding protein 15-like	14.5665	102.201
	ACSNU08054T0	ATP-binding cassette sub-family F member 3-like isoform 1	14.8518	105.396
	ACSNU05224T0	CB1 cannabinoid receptor-interacting protein 1-like	22.285	158.181
	ACSNU09863T0	serine/threonine-protein kinase MARK2 isoform 1	71.6873	516.57
	ACSNU06669T0	islet cell autoantigen 1-like	24.2948	175.558
	ACSNU10518T0	tramtrack, beta isoform-like	15.9327	115.539
	ACSNU09305T0	ALK tyrosine kinase receptor-like	15.2131	110.479
	ACSNU10190T0	histone deacetylase 4	61.428	452.728
	ACSNU03131T0	trypsin 3A1	40.6732	310.051
	ACSNU09044T0	cell division cycle 7-related protein kinase-like	20.4333	157.226
	ACSNU01408T0	piwi-like	42.7675	331.903
	ACSNU05318T0	nuclear hormone receptor FTZ-F1 beta	33.6014	264.682
	ACSNU08171T0	Wee1-like protein kinase	17.9083	141.438
	ACSNU08946T0	aryl hydrocarbon receptor nuclear translocator homolog	26.581	210.008
	ACSNU01055T0	epidermal growth factor receptor substrate 15-like 1-like	29.712	238.147
	ACSNU07519T0	DDB1- and CUL4-associated factor 11-like	14.8096	120.878
	ACSNU06710T0	inorganic phosphate cotransporter-like	15.4558	127.032
	ACSNU06686T0	dynamin isoform 1	24.9265	205.359
	ACSNU06254T0	TWiK family of potassium channels protein 18-like	41.6262	349.14
	ACSNU05505T0	LON peptidase N-terminal domain and RING finger protein 3-like	11.8848	100.031
	ACSNU09562T0	ras-related protein Rap-1b	38.4254	323.625
	ACSNU06238T0	inositol polyphosphate 5-phosphatase K-like	23.3633	197.591
	ACSNU04152T0	inositol 1,4,5-triphosphate kinase	17.1916	145.824
	ACSNU03669T0	headcase protein-like	45.9995	398.6
	ACSNU09061T0	enhancer of mRNA-decapping protein 4	12.3785	109.35
	ACSNU07058T0	serine/threonine-protein kinase fused-like	19.8145	176.864
	ACSNU09389T0	negative elongation factor A-like	38.4962	348.705
	ACSNU05175T0	tudor and KH domain-containing protein-like isoform 2	13.9494	127
	ACSNU02063T0	cytoplasmic polyadenylation element-binding protein 1	204.817	1891.68
	ACSNU03869T0	histone-lysine N-methyltransferase, H3 lysine-79 specific-like	11.4744	106.042
	ACSNU05907T0	sprint-like	25.1121	232.528
	ACSNU01578T0	mitochondrial sodium/hydrogen exchanger 9B2-like	18.9098	175.22
	ACSNU08916T0	WD repeat-containing protein 18-like isoform 1	42.0697	391.819
	ACSNU00042T0	patj homolog	17.885	170.316
	ACSNU02256T0	polypeptide N-acetylgalactosaminyltransferase 9-like	15.3257	145.957
	ACSNU05349T0	exportin-6	11.9468	116.292
	ACSNU02843T0	chromatin assembly factor 1 subunit A-B	11.1314	108.791
	ACSNU01784T0	maspardin-like	42.5145	419.498
	ACSNU06152T0	potassium/sodium hyperpolarization-activated cyclic nucleotide-gated channel 4-like	22.2345	220.004
	ACSNU08438T0	forkhead box protein K2-like	25.6779	262.9
	ACSNU06154T0	bifunctional protein NCOAT-like	11.4605	117.394
	ACSNU00351T0	zinc finger protein 330 homolog	17.9739	184.743
	ACSNU03718T0	glycine dehydrogenase	10.9658	114.995
	ACSNU06296T0	pyridine nucleotide-disulfide oxidoreductase domain-containing protein 1-like	10.4673	112.384
	ACSNU02848T0	pre-mRNA-splicing factor ISY1 homolog	9.8299	105.972
	ACSNU02161T0	FCH domain only protein 2-like isoform 1	11.3818	132.125
	ACSNU01389T0	PHD and ring finger domains 1	11.009	127.853
	ACSNU04865T0	laminin subunit gamma-1-like	13.9741	164.615
	ACSNU06987T0	presqualene diphosphate phosphatase-like	18.6358	219.959
	ACSNU02042T0	DNA ligase 3	10.9703	130.385
	ACSNU07064T0	CAD protein isoform 1	13.3056	161.992
	ACSNU05342T0	SLIT-ROBO Rho GTPase-activating protein 1-like	11.1467	136.867
	ACSNU00104T0	ultraspiracle	26.31	325.554
	ACSNU00987T0	anoctamin-8-like isoform 1	21.5749	273.421
	ACSNU00391T0	squamous cell carcinoma antigen recognized by T-cells 3	10.4014	132.132
	ACSNU01281T0	ultrabithorax	41.1168	527.248
	ACSNU08109T0	amidophosphoribosyltransferase-like	10.1469	130.229
	ACSNU03678T0	transmembrane protein 161B-like	8.67271	112.117
	ACSNU00961T0	neurogenic locus Notch protein-like	8.65981	112.911
	ACSNU00011T0	RING finger protein 17-like	12.513	164.235
	ACSNU01265T0	innexin inx3 isoform 2	32.9503	436.802
	ACSNU05120T0	116 kDa U5 small nuclear ribonucleoprotein component-like isoform 1	25.5522	342.398
	ACSNU05033T0	prominin-like protein-like	19.1774	258.487
	ACSNU02770T0	ADP-ribosylation factor-like protein 1-like isoform 1	9.01701	122.092
	ACSNU08270T0	mothers against decapentaplegic homolog 3-like	15.2313	207.021
	ACSNU03981T0	homeobox protein extradenticle-like	9.35372	127.412
	ACSNU05999T0	RING finger protein unkempt-like	13.9827	198.397
	ACSNU05382T0	serine/threonine-protein kinase 3-like isoform 1	15.4503	222.062
	ACSNU09155T0	Smaug homolog 2-like	12.4098	179.727
	ACSNU05661T0	85 kDa calcium-independent phospholipase A2-like	14.4633	211.282
	ACSNU00680T0	chromodomain-helicase-DNA-binding protein 1-like	9.28673	136.723
	ACSNU02473T0	nuclear hormone receptor FTZ-F1-like	16.8141	249.309
	ACSNU04206T0	carbonic anhydrase 7-like	7.15503	108.627
	ACSNU03482T0	echinoderm microtubule-associated protein-like CG42247-like	13.5578	209.311
	ACSNU00973T0	tyrosine-protein phosphatase non-receptor type 61F-like isoform 1	18.6123	288.488
	ACSNU03759T0	procollagen-lysine,2-oxoglutarate 5-dioxygenase 3-like	8.76228	136.829
	ACSNU07651T0	serine/threonine-protein phosphatase 2B catalytic subunit 2-like	8.84555	141.603
	ACSNU06715T0	frizzled	7.00471	112.237
	ACSNU09646T0	guanylate cyclase 32E-like	15.8899	258.595
	ACSNU06742T0	ran-binding protein 9	11.7619	192.372
	ACSNU02744T0	trafficking protein particle complex subunit 2-like	12.3853	204.677
	ACSNU05621T0	transcription factor 4-like, partial	11.4216	190.149
	ACSNU01264T0	dedicator of cytokinesis protein 3-like	8.61235	145.455
	ACSNU07569T0	suppressor of hairless protein	5.99321	101.675
	ACSNU06467T0	tripeptidyl-peptidase 2	6.05053	104.816
	ACSNU07399T0	unconventional myosin-XVIIIa-like	7.52439	130.534
	ACSNU02930T0	splicing factor 3B subunit 2-like	6.8231	118.842
	ACSNU00031T0	A disintegrin and metalloproteinase with thrombospondin motifs 9-like	16.7927	300.922
	ACSNU00953T0	glycerophosphocholine phosphodiesterase GPCPD1-like	5.62402	100.967
	ACSNU00970T0	Ras GTPase-activating protein-like	10.215	183.62
	ACSNU05824T0	mediator of RNA polymerase II transcription subunit 8-like	8.90725	160.502
	ACSNU05141T0	trachealess-like isoform 1	34.4435	622.456
	ACSNU05932T0	spectrin beta chain	8.83488	160.18
	ACSNU01855T0	tubulin polyglutamylase TTLL13-like	6.18319	113.562
	ACSNU01451T0	sorting nexin-2-like isoform 2	16.9788	315.731
	ACSNU06616T0	transcriptional repressor p66-beta-like	7.26843	135.198
	ACSNU06877T0	monocarboxylate transporter 10-like	10.2997	192.596
	ACSNU06014T0	mediator of RNA polymerase II transcription subunit 16	5.40709	101.163
	ACSNU01519T0	short spindle protein 4-like isoform 1	6.79279	127.247
	ACSNU02654T0	dosage compensation regulator isoform 2	6.85704	129.223
	ACSNU07716T0	SWI/SNF complex subunit SMARCC2-like	15.7658	300.351
	ACSNU08170T0	RNA-binding protein 26	6.52237	125.985
	ACSNU06227T0	reversion-inducing-cysteine-rich protein with kazal motifs	36.6825	709.293
	ACSNU08779T0	arginine/serine-rich protein PNISR-like	6.75921	131.35
	ACSNU01684T0	jmjC domain-containing histone demethylation protein 1-like	8.95685	175.078
	ACSNU09458T0	ras-related and estrogen-regulated growth inhibitor-like	17.1958	339.92
	ACSNU07396T0	kibra-like isoform 1	6.78239	134.947
	ACSNU08366T0	leucine-rich repeats and immunoglobulin-like domains protein 3	6.20581	125.805
	ACSNU06187T0	ras association domain-containing protein 8-like	6.99468	142.4
	ACSNU00468T0	eyes absent homolog 4	10.9306	223.906
	ACSNU00957T0	guanine nucleotide-releasing factor 2-like	20.9103	433.134
	ACSNU09187T0	rho GTPase-activating protein 17-like	5.51635	114.45
	ACSNU02659T0	ankyrin repeat and SAM domain-containing protein 1A-like	7.40719	155.81
	ACSNU06090T0	mediator of RNA polymerase II transcription subunit 4	7.14818	151.066
	ACSNU08964T0	ATP-binding cassette sub-family A member 2-like	4.84014	102.771
	ACSNU07804T0	Down syndrome cell adhesion molecule isoform	22.1071	480.819
	ACSNU00598T0	coatomer subunit alpha isoform 1	7.65442	166.662
	ACSNU06438T0	dual 3',5'-cyclic-AMP and -GMP phosphodiesterase 11-like	6.03187	131.932
	ACSNU02853T0	leucine-rich repeat-containing protein 15-like	136.345	3025.37
	ACSNU04054T0	homeobox protein araucan	20.0387	444.892
	ACSNU01232T0	elongation of very long chain fatty acids protein AAEL008004-like	6.03856	134.084
	ACSNU04473T0	axin-1-like	5.62572	125.647
	ACSNU02981T0	tyrosine-protein phosphatase non-receptor type 14	5.89467	134.501
	ACSNU00941T0	Nucleosome-remodeling factor subunit NURF301	4.95187	113.119
	ACSNU00548T0	furin-like protease 2-like	7.39127	171.095
	ACSNU00786T0	transient receptor potential channel pyrexia	4.53305	105.61
	ACSNU03043T0	RNA pseudouridylate synthase domain-containing protein 2-like	6.93026	162.095
	ACSNU00296T0	polycomb protein Sfmbt-like	5.88959	139.587
	ACSNU07618T0	pre-mRNA-processing factor 40 homolog A-like	7.34265	176.374
	ACSNU05006T0	Phosphatidylinositol-5-phosphate 4-kinase type-2 alpha	4.30297	104.132
	ACSNU07365T0	epithelial splicing regulatory protein 2	8.4075	204.019
	ACSNU09009T0	sodium-dependent neutral amino acid transporter SLC6A17 isoform 1	7.8193	199.597
	ACSNU07332T0	transient receptor potential protein	5.57625	144.549
	ACSNU02491T0	forkhead box protein O	4.70083	123.099
	ACSNU10569T0	ATP-dependent RNA helicase DHX30-like	9.86569	258.43
	ACSNU04892T0	cytosolic endo-beta-N-acetylglucosaminidase-like	4.35288	114.081
	ACSNU07039T0	polypyrimidine tract-binding protein 2	5.85409	155.542
	ACSNU03940T0	ATP-dependent helicase brm-like	5.7841	157.599
	ACSNU00883T0	glycerol kinase 3-like	4.49122	123.317
	ACSNU03035T0	big brother isoform 1	9.66898	270.413
	ACSNU08168T0	ankyrin repeat domain-containing protein 50	10.6272	300.219
	ACSNU03595T0	segment polarity protein dishevelled homolog DVL-3-like isoform 2	10.482	297.579
	ACSNU05791T0	transcriptional activator cubitus interruptus	4.55148	130.792
	ACSNU07500T0	ecto-NOX disulfide-thiol exchanger 1-like	5.83739	167.859
	ACSNU06565T0	cyclin-G-associated kinase-like	6.19529	179.671
	ACSNU04943T0	serine/threonine-protein kinase N2-like isoform 2	3.59133	105.129
	ACSNU07174T0	mitogen-activated protein kinase kinase kinase kinase 4-like isoform 1	6.20574	185.414
	ACSNU03313T0	single Ig IL-1-related receptor-like	7.79442	233.487
	ACSNU03644T0	TANC2-like isoform 1	5.22781	162.441
	ACSNU05482T0	zinc finger MYND domain-containing protein 11-like	5.22254	163.057
	ACSNU03061T0	meiotic recombination protein SPO11	4.65925	147.249
	ACSNU02734T0	fat-like cadherin-related tumor suppressor homolog	5.0551	160.212
	ACSNU01709T0	casein kinase I isoform gamma-3	3.89322	123.461
	ACSNU07836T0	neuralized	6.22899	199.919
	ACSNU10100T0	leucine-rich repeat-containing protein 15-like	3.1544	102.744
	ACSNU08412T0	ATP-dependent RNA helicase CG8611-like	3.93666	128.337
	ACSNU06000T0	RING finger protein unkempt homolog	3.2116	105.737
	ACSNU07831T0	poly(rC)-binding protein 3-like	4.95798	164.599
	ACSNU07351T0	prolyl 4-hydroxylase subunit alpha-2-like	7.14876	243.368
	ACSNU09319T0	neuronal calcium sensor 2-like	2.98339	101.849
	ACSNU02984T0	tyrosine-protein phosphatase non-receptor type 14	4.19286	145.065
	ACSNU09375T0	G-protein-signaling modulator 2	6.92561	241.418
	ACSNU01053T0	zinc finger protein 235-like	3.44788	121.082
	ACSNU05857T0	importin subunit beta-1 isoform 1	3.54865	127.242
	ACSNU08343T0	nucleoprotein TPR-like	6.64461	239.573
	ACSNU07548T0	kinesin 13	8.04477	290.843
	ACSNU02411T0	heparan sulfate 2-O-sulfotransferase pipe-like	3.11553	113.875
	ACSNU02915T0	serine/threonine-protein phosphatase 4 regulatory subunit 3-like isoform 1	3.34486	126.006
	ACSNU07509T0	ribosomal protein S6 kinase beta-1-like	3.0891	118.865
	ACSNU06102T0	serine/threonine-protein kinase LATS1-like	3.76086	145.362
	ACSNU07704T0	semaphorin-5A	15.2815	592.588
	ACSNU06478T0	leucine rich repeat G protein coupled receptor	5.20653	205.008
	ACSNU05705T0	low-density lipoprotein receptor-related protein 6-like	2.84715	113.257
	ACSNU07077T0	serine/threonine-protein kinase 17A-like	4.50837	185.18
	ACSNU09414T0	1-acyl-sn-glycerol-3-phosphate acyltransferase alpha-like	4.17622	172.301
	ACSNU00412T0	zinc metalloproteinase nas-15-like isoform 2	3.3855	141.087
	ACSNU04740T0	dystrobrevin beta isoform 1	3.78286	165.062
	ACSNU02742T0	mediator of RNA polymerase II transcription subunit 13-like	4.60631	204.667
	ACSNU08792T0	pre-mRNA-splicing factor ATP-dependent RNA helicase DHX16-like	3.25713	144.839
	ACSNU06283T0	formin-like protein CG32138-like	3.14835	140.012
	ACSNU05623T0	methylcrotonoyl-CoA carboxylase beta chain, mitochondrial-like	5.32372	239.788
	ACSNU05195T0	son of sevenless-like	4.31867	195.567
	ACSNU09665T0	transcriptional activator protein Pur-alpha-like	2.79399	129.352
	ACSNU03663T0	fibrillin-1	2.36813	110.04
	ACSNU07674T0	disintegrin and metalloproteinase domain-containing protein 10	2.20318	105.639
	ACSNU07661T0	zinc finger SWIM domain-containing protein KIAA0913-like	4.12909	200.518
	ACSNU06130T0	peripheral plasma membrane protein CASK-like isoform 1	4.19358	205.098
	ACSNU00071T0	CCHC-type zinc finger protein CG3800-like	23.9975	1175.82
	ACSNU07814T0	SAFB-like transcription modulator-like	7.692	394.657
	ACSNU06263T0	sickie-like	2.00868	103.405
	ACSNU10621T0	TAR DNA-binding protein 43-like	4.05217	210.163
	ACSNU07454T0	strawberry notch-like	2.15196	113.122
	ACSNU00503T0	Wnt-5b	2.71726	145.638
	ACSNU07286T0	neurotrimin-like	17.052	915.478
	ACSNU01025T0	transcription elongation regulator 1 isoform 1	2.61569	142.698
	ACSNU06324T0	slit	1.91563	106.366
	ACSNU08533T0	26S proteasome non-ATPase regulatory subunit 1-like isoform 1	6.64921	372.218
	ACSNU01518T0	laminin subunit alpha-5-like	9.1984	530.968
	ACSNU07758T0	RNA polymerase II elongation factor ELL2-like	2.30486	134.427
	ACSNU02286T0	enhancer of split mbeta protein-like	4.09024	241.09
	ACSNU08471T0	plasma membrane calcium-transporting ATPase 3	3.25857	195.573
	ACSNU02033T0	FERM, RhoGEF and pleckstrin domain-containing protein 2-like	1.85021	114.617
	ACSNU06650T0	ATP-binding cassette sub-family G member 4-like	9.01294	562.998
	ACSNU04655T0	mitochondrial inner membrane protein-like	6.04754	397.132
	ACSNU01574T0	methyltransferase BCDIN3D-like isoform 1	2.52037	165.59
	ACSNU03240T0	phosphatidylinositol 4-kinase beta-like	2.6834	176.747
	ACSNU08484T0	e3 ubiquitin-protein ligase MIB2-like	2.0826	139.96
	ACSNU05100T0	CDV3 homolog A-like	2.30966	158.626
	ACSNU02284T0	tubulin polyglutamylase TTLL4-like	19.3608	1333.62
	ACSNU05879T0	chondroitin sulfate synthase 1-like isoform 1	2.34474	162.074
	ACSNU06865T0	colorectal mutant cancer protein-like isoform 1	2.30346	166.267
	ACSNU09684T0	insulin receptor substrate 1-like isoform 1	2.79509	205.202
	ACSNU02394T0	proline dehydrogenase 1, mitochondrial-like isoform 2	4.18051	318.266
	ACSNU02932T0	hairless	2.91386	222.921
	ACSNU01974T0	sushi, von Willebrand factor type A, EGF and pentraxin domain-containing protein 1-like	1.6109	123.706
	ACSNU04802T0	tolkin	1.99349	154.993
	ACSNU01845T0	tctex1 domain-containing protein 1-like	1.3278	105.477
	ACSNU02771T0	ankyrin repeat and BTB/POZ domain-containing protein BTBD11-like	1.83443	147.463
	ACSNU05493T0	UDP-glucose 6-dehydrogenase-like	2.65219	223.91
	ACSNU05530T0	dynein heavy chain 1, axonemal	1.53057	133.229
	ACSNU08748T0	solute carrier organic anion transporter family member 4A1-like	2.778	244.718
	ACSNU05865T0	hemicentin-2-like	1.42323	127.299
	ACSNU03287T0	rap guanine nucleotide exchange factor 6-like isoform 2	1.34408	120.346
	ACSNU08476T0	intraflagellar transport protein 81 homolog	1.70349	152.882
	ACSNU09014T0	signal-induced proliferation-associated 1-like protein 2-like	1.24273	115.162
	ACSNU09568T0	headcase protein-like	3.48374	328.634
	ACSNU00336T0	potassium voltage-gated channel subfamily KQT member 1-like	1.70986	162.384
	ACSNU06473T0	Lysine-specific histone demethylase 1	1.50396	149.813
	ACSNU06358T0	laminin subunit alpha, partial	2.43241	244.148
	ACSNU08317T0	fibronectin type-III domain-containing protein C4orf31 homolog	4.75063	497.855
	ACSNU05193T0	receptor-type tyrosine-protein phosphatase R	1.05285	111.251
	ACSNU07596T0	lutropin-choriogonadotropic hormone receptor-like isoform 1	1.9425	205.629
	ACSNU05618T0	ATP-binding cassette sub-family G member 1-like	2.06007	225.469
	ACSNU07920T0	microtubule-associated protein tau-like	0.936174	103.551
	ACSNU04336T0	glutaminase kidney isoform, mitochondrial-like	2.05935	229.293
	ACSNU07288T0	fatty acyl-CoA reductase 1-like	1.88404	212.341
	ACSNU02963T0	neuroglian	1.8323	214.034
	ACSNU10223T0	single-minded homolog 1-A-like	1.74247	203.778
	ACSNU00272T0	prothrombin	2.0518	242.338
	ACSNU06402T0	tyrosine-protein kinase Dnt	2.0459	248.978
	ACSNU07761T0	groucho-like	2.87188	359.881
	ACSNU00617T0	Serine/threonine-protein kinase MRCK beta	1.33393	167.574
	ACSNU07610T0	spire-like	5.52901	709.792
	ACSNU04319T0	pipsqueak	1.46774	212.984
	ACSNU04571T0	pre-mRNA-processing factor 39-like	0.861969	125.759
	ACSNU02956T0	zinc finger protein 84-like	2.69127	401.01
	ACSNU04782T0	fasciclin-3	1.74099	269.967
	ACSNU04249T0	nephrin-like	1.55513	245.699
	ACSNU09035T0	IGF-II mRNA-binding protein	0.688401	112.923
	ACSNU03847T0	papilin-like	0.689606	114.668
	ACSNU02642T0	leucine-rich repeats and immunoglobulin-like domains protein 1-like	2.56621	443.772
	ACSNU07093T0	G-protein coupled receptor B0563.6-like	0.571846	104.599
	ACSNU07616T0	carbonic anhydrase-related protein 10-like	3.10146	568.898
	ACSNU06553T0	patched-related protein	0.776939	151.244
	ACSNU04831T0	glucose dehydrogenase	2.1198	421.762
	ACSNU09819T0	Myosin-XV	0.8843	181.97
	ACSNU01980T0	multidrug resistance-associated protein lethal(2)03659-like	0.845435	181.211
	ACSNU01085T0	discoidin domain-containing receptor 2-like	0.520535	111.724
	ACSNU08352T0	voltage-dependent calcium channel type D subunit alpha-1-like	0.525007	114.022
	ACSNU06965T0	calcium/calmodulin-dependent protein kinase type 1	1.04163	232.731
	ACSNU09261T0	slit homolog 1 protein-like	0.805014	187.618
	ACSNU08864T0	glutamate receptor, ionotropic kainate 1-like isoform 1, partial	0.484658	118.95
	ACSNU10338T0	A disintegrin and metalloproteinase with thrombospondin motifs 3-like	0.750027	187.247
	ACSNU05211T0	homeobox protein PKNOX2-like	1.01461	262.599
	ACSNU01702T0	tyrosine-protein phosphatase 99A-like	0.850206	232.556
	ACSNU06469T0	extracellular sulfatase SULF-1 homolog	1.07074	305.72
	ACSNU01339T0	A disintegrin and metalloproteinase with thrombospondin motifs 14-like isoform 1, partial	0.841861	251.761
	ACSNU02797T0	nose resistant to fluoxetine protein 6-like	1.19422	364.118
	ACSNU06022T0	fibroblast growth factor receptor homolog 1-like	1.0583	345.945
	ACSNU08750T0	syndecan-2, partial	5.57866	2036.21
	ACSNU08699T0	tctex1 domain-containing protein 2-like	1.10137	407.268
	ACSNU04226T0	fragile X mental retardation syndrome-related protein 1 isoform 2	0.336948	128.577
	ACSNU00130T0	glypican-4-like	0.466593	197.547
	ACSNU01852T0	lachesin-like	0.503281	234.216
	ACSNU04213T0	tachykinin-like peptides receptor 99D-like isoform 1	0.193864	115.26
	ACSNU03079T0	zinc finger protein ush-like	0.280872	173.628
	ACSNU10031T0	cytochrome P450 9e2-like	4.38967	3155.65
	ACSNU03170T0	DENN domain-containing protein 5B-like	0.179892	138.348
	ACSNU05156T0	eyes shut-like	0.228283	213.64
	ACSNU08838T0	segmentation polarity homeobox protein engrailed	0.129602	122.02
	ACSNU10123T0	carbonic anhydrase-related protein 10-like	0.553661	578.018
	ACSNU03929T0	endocuticle structural glycoprotein SgAbd-2-like	0.745983	1121.47
	ACSNU04298T0	semaphorin-1A-like	0.101807	156.608
	ACSNU00001T0	fasciclin-1-like	0.307529	515.755
	ACSNU09247T0	mannosyl-oligosaccharide alpha-1,2-mannosidase isoform A-like isoform 2	0.0483709	102.029
	ACSNU02129T0	Transcription factor LBX1	0.01	102.41
	ACSNU09574T0	laminin subunit alpha, partial	0.01	103.349
	ACSNU07574T0	t-box protein H15-like isoform 1	0.01	105.743
	ACSNU07183T0	hemicentin-1-like	0.01	109.518
	ACSNU06744T0	guanine nucleotide-binding protein G(o) subunit alpha-like isoform 1	0.01	114.118
	ACSNU04335T0	glutaminase kidney isoform, mitochondrial isoform 1	0.01	119.963
	ACSNU08264T0	ELAV-like protein 2-like	0.01	122.828
	ACSNU08088T0	ion transport peptide-like	0.01	124.983
	ACSNU05008T0	coiled-coil domain-containing protein 37-like	0.01	125.666
	ACSNU04475T0	UNC93-like protein-like	0.01	125.83
	ACSNU08674T0	CDC42 small effector protein homolog	0.01	126.852
	ACSNU09112T0	alpha-tubulin N-acetyltransferase-like	0.01	130.323
	ACSNU09806T0	proton-coupled amino acid transporter 4-like	0.01	130.562
	ACSNU00724T0	t-box transcription factor TBX5-like	0.01	132.259
	ACSNU00252T0	zinc finger protein 26-like	0.01	139.744
	ACSNU06678T0	39S ribosomal protein L33, mitochondrial-like	0.01	151.061
	ACSNU04725T0	semaphorin-2A	0.01	153.779
	ACSNU03881T0	carbonic anhydrase 2-like	0.01	155.113
	ACSNU04053T0	homeobox protein araucan-like	0.01	189.498
	ACSNU09935T0	discoidin domain-containing receptor 2-like isoform 1	0.01	194.859
	ACSNU00269T0	bifunctional heparan sulfate N-deacetylase/N-sulfotransferase-like	0.0480592	988.651
	ACSNU05531T0	dynein heavy chain 1, axonemal-like	0.01	216.919
	ACSNU02359T0	muscleblind-like	0.01	241.817
	ACSNU00749T0	u8-agatoxin-Ao1a-like isoform 1	0.01	259.157
	ACSNU08547T0	Serine/threonine-protein kinase minibrain	0.01	261.063
	ACSNU06694T0	complementary sex determiner	0.01	268.539
	ACSNU10618T0	fibroblast growth factor receptor homolog 1-like	0.01	300.005
	ACSNU03920T0	venom serine protease 34 precursor	0.01	311.5
	ACSNU10226T0	protocadherin-15	0.01	429.407
	ACSNU03773T0	parathyroid hormone/parathyroid hormone-related peptide receptor-like	0.01	456.013
	ACSNU08419T0	TNF receptor-associated factor 4-like isoform 1	0.01	541.985
	ACSNU06638T0	neurotrimin-like	0.01	578.335
	ACSNU09480T0	farnesyl pyrophosphate synthase-like	0.01	808.984
	ACSNU01070T0	phospholipase A2-like	0.01	1222.64
	ACSNU00744T0	Heat shock protein 105 kDa	0.01	3279.99
