# Supplementary material for: Organ-specific transcriptome analysis reveals differential gene expression in different castes under natural conditions in Apis cerana
Source: Sci Rep. 2021 May 28;11:11267. doi: 10.1038/s41598-021-90635-3 (PMC8163739; doi:10.1038/s41598-021-90635-3)
Supplement: Supplementary file 1 — Supplementary Information. [file 41598_2021_90635_MOESM1_ESM.zip › Supplementary Dataset/Supplementary Table S5.xlsx]

## Sheet: Sheet1
Supplementary Table S5. Primer information for target genes used in this study.
No.	Gene	Target gene/reference	Primer	Sequence (5'->3')
1	Odorant receptor 14	Target gene	Forward	GCATTTGCGTTGGTGCTCTGA
			Reverse	GTTGATCAATGCCAGTTTCTGTGGC
2	Neurogenin-3	Target gene	Forward	CCGTACACATTCGTCGATGGC
			Reverse	GGTGATGCCTCTTCCGGTTG
3	Blue sensitive gene	Target gene	Forward	GTTGCTTTGATAGGGGTATATGGCAATC
			Reverse	ATGATTGATCGCGTAAATCCATGGATCG
4	MRJP4	Target gene	Forward	TTCTGGACTCGGGTCTTGTC
			Reverse	AAGATGCTAATCCGCCCTTT
5	Juvenile hormone	Target gene	Forward	TGTTGGTACCTATTTCCCATCAT
			Reverse	GAAGCAGTCAATGCAGCACC
6	Prohormone	Target gene	Forward	CGACGATGGAAGCATCGAGA
			Reverse	TTCGCTTGAAGGTCACCGAT
7	Maelstrom	Target gene	Forward	CCAACACGTCCATTACGTACACC
			Reverse	CTCTTCCTCTAATTGGCGGGAAATC
8	Piwi	Target gene	Forward	CTGATTGGACCCGCGAATTACA
			Reverse	TCGCGTCTCATACGACCCATG
9	Venom protease	Target gene	Forward	CTGGATGGGGATCAACTGAAACCC
			Reverse	CTTGTCTGTATGCAGCGCATAATACAC
10	Phospholipase A2	Target gene	Forward	GGATGGCAAATCAGGGATAGGATCG
			Reverse	GTGCTTCGATTCACCAGCTGACA
11	Allergen Api m6	Target gene	Forward	GCAGCGTGTCAACCTTCTTGC
			Reverse	CATCTAGATCGCGGAACGCATACA
12	Allergen 5	Target gene	Forward	ATGCAATTATGCACCTGGCGAC
			Reverse	ACACCGAGTTCCCAGATAATTGTTGG
13	Actin	Target gene	Forward	TGTATGCCAACACTGTCCTTTCTGGAG
			Reverse	GCAAGAATTGACCCACCAATCCATAC
